# Supplementary material for: eGFP Gene Integration in HO: A Metabolomic Impact?
Source: Microorganisms. 2022 Apr 6;10(4):781. doi: 10.3390/microorganisms10040781 (PMC9032140; doi:10.3390/microorganisms10040781)
Supplement: Supplementary file 1 [file microorganisms-10-00781-s001.zip]

Archive with 1 entries (1 files):
- microorganisms-1632576-supplementary.pdf
